# Supplementary material for: Students’ perceptions of and satisfaction with their Orthopaedic posting learning environment by using the Healthcare Education Micro-Learning Environment Measure (HEMLEM) questionnaire
Source: PLoS One. 2024 Jul 11;19(7):e0306971. doi: 10.1371/journal.pone.0306971 (PMC11238969; doi:10.1371/journal.pone.0306971)
Supplement: S1 File — (XLSX) [file pone.0306971.s001.xlsx]

## Sheet: Dataset
Gender	Year_study	Atmosphere	Ask_Qs	Faculty_enthusiastic	Faculty_interest	Student_input	Feedback	Application_previousknowledge	Skill_developed	Helped_practic	Meet_LOs	Patient_dealing	Task_suitable	Staff_atitude	Teaching_quality
1	1	5	5	5	5	5	5	5	4	5	5	5	5	30	29
1	1	5	5	5	5	5	5	5	5	5	5	5	5	30	30
1	1	5	5	3	4	3	2	4	3	1	3	1	1	22	13
1	1	5	4	5	4	5	4	5	5	5	5	5	5	27	30
1	2	5	5	5	5	5	5	5	5	5	5	5	5	30	30
1	2	5	5	5	4	4	5	5	5	5	5	4	4	28	28
1	1	5	5	5	5	4	5	5	5	5	5	5	4	29	29
1	1	5	5	5	5	5	5	5	5	5	5	5	5	30	30
1	1	5	5	5	5	5	3	5	3	5	5	3	3	28	24
1	1	5	5	5	5	5	5	5	4	5	5	5	5	30	29
1	1	5	5	5	5	5	5	5	5	5	5	5	5	30	30
1	1	5	5	5	5	5	4	4	5	5	3	1	1	29	19
1	1	4	5	4	4	4	5	4	4	4	4	4	4	26	24
1	1	5	5	4	4	5	5	5	4	3	5	5	4	28	26
1	1	3	4	3	3	4	3	5	3	4	4	4	4	20	24
1	1	5	5	5	5	5	5	5	5	5	5	5	5	30	30
1	1	2	1	1	1	1	1	1	1	1	1	1	1	7	6
1	1	2	1	1	1	1	1	1	1	1	1	1	1	7	6
1	1	5	5	5	5	4	5	5	5	5	5	5	4	29	29
1	1	4	5	4	5	5	5	5	5	5	5	5	5	28	30
1	1	5	5	5	5	5	3	5	3	5	5	3	3	28	24
1	1	3	4	4	3	3	3	4	4	3	3	3	3	20	20
1	1	3	3	2	2	3	3	3	3	3	3	3	3	16	18
1	1	3	3	3	2	4	3	3	2	4	4	3	4	18	20
1	1	3	3	3	5	4	5	5	5	5	4	5	5	23	29
1	1	3	5	3	3	4	4	4	4	5	2	3	3	22	21
1	1	4	3	4	4	4	4	3	4	4	4	4	4	23	23
1	1	3	4	3	4	3	4	4	3	3	4	4	3	21	21
1	1	5	5	2	2	2	2	2	3	1	1	1	1	18	9
1	1	5	4	1	2	2	3	4	3	4	1	5	2	17	19
1	1	4	1	3	2	2	5	2	1	2	1	2	1	17	9
1	1	4	3	4	4	4	5	2	2	4	3	1	1	24	13
1	1	4	5	5	5	5	4	4	4	4	4	4	4	28	24
1	1	5	5	4	1	2	5	3	4	4	4	3	3	22	21
1	1	5	5	5	5	5	5	4	4	3	5	3	4	30	23
1	1	5	5	5	5	5	5	5	5	5	5	5	5	30	30
1	1	5	4	5	5	4	5	5	4	3	4	2	5	28	23
1	1	5	5	4	1	2	5	4	4	4	4	3	3	22	22
1	1	5	5	4	1	2	5	4	4	4	4	3	3	22	22
1	1	5	3	3	4	3	4	3	4	3	3	3	4	22	20
1	2	4	3	4	3	4	3	4	3	3	2	3	3	21	18
1	2	4	4	4	4	4	3	3	4	3	4	3	3	23	20
1	2	4	3	3	3	4	5	5	5	4	3	3	3	22	23
1	2	4	3	4	3	4	3	2	3	2	2	4	4	21	17
1	2	4	3	3	4	4	3	4	3	4	3	3	2	21	19
1	2	4	3	4	3	3	3	4	4	3	4	4	4	20	23
1	1	4	3	3	4	3	2	3	2	3	3	4	3	19	18
1	2	3	4	4	4	3	3	4	3	4	3	3	2	21	19
1	2	4	3	4	3	4	2	3	3	2	2	2	2	20	14
1	2	4	3	4	3	3	4	3	3	3	4	3	3	21	19
1	2	4	3	4	3	3	4	4	2	2	2	2	2	21	14
1	2	3	4	3	4	3	4	3	4	3	4	3	3	21	20
1	2	3	4	3	4	4	3	3	4	3	3	3	2	21	18
1	2	3	4	3	3	3	4	3	4	3	3	4	4	20	21
1	2	3	4	3	3	3	4	3	4	3	3	3	3	20	19
1	2	3	3	4	3	3	4	2	2	3	2	2	3	20	14
1	2	3	4	2	2	3	4	4	3	4	3	4	4	18	22
1	2	4	4	3	4	3	4	3	3	4	3	3	4	22	20
1	1	3	4	2	3	4	3	3	4	3	3	3	3	19	19
1	1	3	3	4	4	3	3	4	3	3	4	3	3	20	20
1	1	4	3	4	3	3	3	3	2	3	3	2	2	20	15
1	2	3	3	4	3	3	4	4	3	3	2	2	2	20	16
1	2	3	3	4	3	4	5	3	2	3	2	3	3	22	16
1	1	3	4	3	3	4	3	3	3	4	3	3	3	20	19
1	2	3	3	3	4	4	3	3	4	3	3	3	3	20	19
1	1	3	4	3	3	4	4	4	3	2	3	2	3	21	17
1	1	4	3	4	4	3	3	3	4	3	3	3	4	21	20
1	2	3	4	4	4	3	4	4	3	3	4	3	4	22	21
1	2	3	4	4	4	5	4	4	3	4	3	3	3	24	20
1	1	4	3	4	3	4	3	4	3	3	3	2	3	21	18
1	1	4	3	3	3	4	3	3	3	4	3	3	4	20	20
1	1	4	3	3	2	2	2	4	4	3	3	2	2	16	18
1	1	4	3	3	4	3	4	3	4	3	3	4	3	21	20
1	2	4	3	4	3	3	3	4	4	3	3	3	2	20	19
1	1	3	4	3	4	4	3	4	3	3	4	3	4	21	21
1	2	4	3	4	3	3	4	5	4	3	4	3	4	21	23
1	2	4	3	4	3	4	3	4	3	3	4	3	4	21	21
1	2	3	3	4	3	3	4	4	3	3	2	2	2	20	16
1	2	4	3	3	4	3	3	3	3	4	4	3	4	20	21
1	2	4	3	4	3	3	4	4	3	4	3	4	3	21	21
1	1	2	4	3	3	4	3	4	3	4	3	3	4	19	21
1	2	3	4	3	3	4	3	3	3	4	3	3	4	20	20
1	2	4	3	4	3	4	3	3	4	3	3	3	3	21	19
1	2	4	3	4	4	3	4	3	4	3	3	3	3	22	19
1	2	3	4	3	4	3	4	3	4	3	3	4	3	21	20
1	2	3	4	3	3	4	3	3	4	3	4	3	3	20	20
1	2	5	4	3	4	3	4	4	4	3	4	3	3	23	21
1	2	4	3	4	3	4	3	4	3	4	3	3	5	21	22
1	2	4	3	4	3	4	3	4	4	3	3	2	2	21	18
1	2	3	4	5	5	4	5	3	4	3	3	3	2	26	18
1	2	3	3	4	3	3	4	4	3	4	3	4	4	20	22
1	2	4	3	4	3	4	5	3	4	3	4	5	4	23	23
1	2	4	3	4	3	4	3	4	3	4	4	3	4	21	22
1	2	5	4	3	4	3	5	3	4	3	4	4	3	24	21
1	2	4	4	3	3	4	3	5	4	3	3	4	3	21	22
1	2	4	3	4	4	3	4	1	2	2	3	2	2	22	12
1	2	4	4	4	3	5	4	3	3	5	4	3	2	24	20
1	2	4	3	4	3	4	4	4	3	4	4	5	4	22	24
1	2	3	4	3	3	4	3	4	3	4	3	4	3	20	21
1	2	3	4	3	4	3	3	3	4	5	4	3	3	20	22
1	2	4	3	5	5	4	3	4	3	2	3	3	2	24	17
1	1	5	5	4	1	2	5	2	4	4	4	3	3	22	20
1	2	4	5	4	4	5	5	4	5	5	5	5	5	27	29
2	1	2	3	2	3	2	4	2	4	3	3	4	3	16	19
2	1	2	3	2	3	2	3	2	3	2	3	2	3	15	15
2	2	4	4	3	5	5	5	5	4	5	4	4	4	26	26
2	2	5	5	4	4	4	5	4	5	5	4	5	5	27	28
2	1	4	3	2	2	2	2	4	4	2	3	2	4	15	19
2	1	5	5	4	4	4	4	4	4	4	4	3	3	26	22
2	1	5	5	5	5	4	5	5	5	5	5	5	5	29	30
2	1	3	3	3	3	3	3	3	3	3	3	3	3	18	18
2	1	4	4	4	3	3	4	4	4	4	4	4	3	22	23
2	1	3	4	3	4	4	3	3	4	3	3	3	4	21	20
2	1	5	5	5	5	5	5	5	5	5	5	5	5	30	30
2	1	3	3	3	3	3	3	3	3	3	3	3	3	18	18
2	1	3	4	4	3	3	3	3	4	2	3	2	2	20	16
2	2	3	5	3	4	5	3	4	3	2	2	1	1	23	13
2	1	3	4	3	4	3	4	3	3	4	3	4	3	21	20
2	1	3	2	3	3	1	2	3	2	2	3	3	4	14	17
2	1	3	2	3	3	1	2	3	2	2	3	3	4	14	17
2	1	5	5	5	5	5	5	5	5	5	5	4	5	30	29
2	1	4	4	3	4	4	3	3	3	4	4	3	4	22	21
2	1	4	4	4	3	3	4	3	4	4	4	4	4	22	23
2	1	4	5	5	5	4	4	3	3	2	3	1	3	27	15
2	1	4	4	4	2	3	1	3	2	3	4	3	5	18	20
2	1	4	4	4	2	3	1	3	2	3	4	3	5	18	20
2	1	4	4	4	4	4	4	4	3	3	4	2	3	24	19
2	1	5	5	5	5	5	5	5	5	5	5	5	5	30	30
2	1	5	3	5	5	5	5	2	3	1	2	1	2	28	11
2	2	4	3	3	3	3	4	4	4	3	4	4	3	20	22
2	2	4	3	4	3	5	3	2	3	4	4	2	4	22	19
2	2	4	3	4	4	3	5	4	4	3	3	4	3	23	21
2	2	4	3	4	3	3	3	5	3	3	4	4	3	20	22
2	2	4	3	4	3	4	4	3	4	3	3	3	4	22	20
2	2	4	3	4	3	3	3	4	4	2	2	2	2	20	16
2	2	3	4	3	3	3	4	2	3	2	2	2	3	20	14
2	2	4	3	3	4	5	5	3	3	3	3	2	3	24	17
2	2	4	3	3	3	4	3	3	3	2	3	2	3	20	16
2	2	4	3	3	3	4	3	3	3	2	3	2	3	20	16
2	2	3	3	4	3	3	4	3	4	3	3	2	2	20	17
2	2	3	3	4	3	4	3	3	3	4	4	3	4	20	21
2	2	3	4	3	3	3	4	3	4	3	3	4	3	20	20
2	1	3	4	2	3	3	4	4	3	4	3	4	3	19	21
2	2	3	4	4	3	3	3	4	3	3	3	3	2	20	18
2	2	3	3	4	3	3	4	3	4	3	4	3	4	20	21
2	2	3	4	4	3	3	4	3	3	4	3	3	3	21	19
2	1	3	3	4	3	3	4	3	4	3	3	3	2	20	18
2	1	4	3	3	4	4	3	4	3	4	3	4	3	21	21
2	1	4	4	3	4	3	3	3	3	3	4	3	3	21	19
2	1	3	4	4	3	3	3	3	3	3	2	2	2	20	15
2	1	3	4	3	3	4	3	3	4	2	3	2	2	20	16
2	1	4	3	3	4	3	4	4	3	3	2	4	4	21	20
2	2	4	3	3	4	3	3	3	3	4	3	3	3	20	19
2	1	4	3	4	3	3	4	3	4	3	3	4	4	21	21
2	1	3	4	3	3	3	4	3	3	3	2	3	2	20	16
2	1	4	3	3	4	3	3	4	3	3	4	3	4	20	21
2	2	2	4	3	3	4	4	4	4	3	3	2	2	20	18
2	2	3	3	4	3	4	4	4	3	3	4	4	3	21	21
2	2	4	4	4	3	3	3	4	3	3	3	2	2	21	17
2	2	4	3	4	3	4	3	4	4	3	3	3	2	21	19
2	2	4	3	4	3	4	3	3	2	2	2	2	2	21	13
2	2	4	4	3	4	3	3	5	3	4	4	3	3	21	22
2	2	3	3	4	3	3	3	4	3	2	3	2	2	19	16
2	2	4	3	3	4	3	4	4	3	2	3	2	2	21	16
2	2	3	3	4	3	4	4	2	3	3	2	2	2	21	14
2	2	3	4	3	4	4	3	3	3	2	2	2	2	21	14
2	2	4	4	4	3	3	3	3	3	3	3	2	2	21	16
2	2	4	3	3	4	3	4	4	3	4	3	3	4	21	21
2	2	3	4	4	4	3	4	3	4	3	4	3	4	22	21
2	2	3	3	3	3	3	4	3	4	3	3	4	3	19	20
2	2	4	4	3	4	3	4	4	3	4	4	3	4	22	22
2	2	4	3	4	3	4	3	4	3	4	3	4	3	21	21
2	2	3	3	4	4	3	5	3	4	4	3	4	4	22	22
2	2	4	3	4	4	3	3	4	4	3	3	2	3	21	19
2	2	3	3	4	3	3	4	4	3	3	4	3	3	20	20
2	2	3	4	3	3	4	3	4	3	3	4	3	3	20	20
2	2	3	4	3	3	4	3	3	4	3	3	4	3	20	20
2	2	3	4	3	3	3	4	4	3	4	3	3	4	20	21
2	2	3	4	2	3	3	3	4	4	3	4	3	3	18	21
2	1	3	3	4	3	3	3	4	3	4	3	3	3	19	20
2	1	3	4	3	3	4	3	3	4	3	4	4	3	20	21
2	2	3	3	4	3	4	4	3	3	4	3	3	3	21	19
2	2	3	4	3	4	3	4	3	4	3	3	4	3	21	20
2	2	3	4	3	3	3	4	3	4	3	3	3	4	20	20
2	2	3	4	3	3	4	3	4	3	2	3	3	3	20	18
2	2	3	4	3	4	3	4	4	3	4	4	3	3	21	21
2	2	3	4	3	4	3	2	4	4	3	4	2	4	19	21
2	2	3	4	3	4	3	4	3	4	3	3	4	3	21	20
2	2	3	3	4	3	4	3	4	3	4	3	3	4	20	21
2	2	3	4	3	4	3	3	4	4	3	4	4	3	20	22
2	2	5	4	3	4	4	3	5	3	4	3	4	3	23	22
2	2	3	4	3	4	3	3	4	3	3	4	3	4	20	21
2	2	3	4	3	3	4	3	4	3	4	3	4	4	20	22
2	2	3	4	3	3	4	4	4	3	4	3	4	3	21	21
2	2	4	3	4	3	4	4	4	4	3	4	4	4	22	23
2	2	3	4	4	5	5	4	4	3	4	5	5	5	25	26
2	2	4	3	4	3	3	4	4	3	4	3	4	3	21	21
2	2	4	3	4	3	4	3	5	4	5	4	3	3	21	24
2	2	3	4	5	4	5	4	4	4	3	3	4	3	25	21
2	2	4	4	3	4	5	4	4	5	5	5	3	3	24	25
2	2	3	4	3	3	4	4	3	4	3	4	5	4	21	23
2	2	4	3	3	3	4	3	4	4	5	4	3	3	20	23
2	2	3	4	3	4	3	4	4	4	4	3	4	3	21	22
2	2	4	3	4	3	4	3	5	3	5	4	3	4	21	24
2	2	3	4	3	4	3	4	4	5	4	3	4	4	21	24
